# Supplementary material for: Whole mitochondrial and chloroplast genome sequencing of Tunisian date palm cultivars: diversity and evolutionary relationships
Source: BMC Genomics. 2023 Dec 13;24:772. doi: 10.1186/s12864-023-09872-7 (PMC10720229; doi:10.1186/s12864-023-09872-7)
Supplement: Supplementary file 1 — Supplementary Material 1 [file 12864_2023_9872_MOESM1_ESM.xlsx]

## Sheet: Foglio1
	Whole mitochondrial and chloroplast genome sequencing of Tunisian date palm cultivars: diversity and evolutionary relationships Authors: Hammadi Hamza, Sara Villa, Sara Torre, Alexis Marchesini, Mohamed Ali Benabderrahim, Mokhtar Rejili & Federico Sebastiani
	Table S1 List of P. dactylifera accessions included in the study. For each accession sample ID, sex, sampling oasis, cultivar name, code, distribution and fruit traits are reported, along with sequencing output and main haplotypes according to chloroplast (Cp) and mitochondrial (Mt) genome sequences.
	Sample ID	Sex	Cultivar name	Origin of the sample	Cultivar distribution	Fruit consistency	Ripening period	Raw reads	Clean reads	Clean reads rate (%)	Raw data	Cp haplotype	Mt haplotype
1	A01	Female	Arichty	Nefzaoua	Jerid, Gafsa	Semi-dry	Late	34138872	33950540	99.45	5.12	1	1
2	A02	Female	Tezerzayet Kahla	Jerid	Jerid, Nefzaoua	Soft	Mid-season	28204250	27929144	99.02	4.23	2	2
3	A03	Female	Gondi	Jerid	Jerid, Nefzaoua	Semi-soft	Mid-season	42632208	42367986	99.38	6.39	1	1
4	A05	Female	Om essayed	Nefzaoua	Nefzoua	Soft	Early	27347924	27204456	99.48	4.1	1	1
5	A06	Female	Ghars souf	Jerid	Jerid, Nefzaoua	Soft	Mid-season	29753830	29591582	99.45	4.46	2	2
6	A07	Female	Gosbi	Jerid	Jerid, Nefzaoua	Soft	Early	25928844	25686726	99.07	1.38	1	1
7	A08	Female	Deglet Nour	Nefzaoua	Jerid, Gafsa	Semi-soft	Late	22091828	21910050	99.18	2.6	3	3
8	A09	Female	Boufeggouss	Jerid	Jerid	Soft	Late	33834692	33542500	99.14	5.08	1	1
9	A10	Female	Alig	Jerid	Jerid, Nefzaoua, Gafsa	Semi-dry	Late	30718402	30366636	98.85	4.61	1	4
10	A11	Female	Bejjou	Jerid	Jerid , Nefzaoua	Dry	Late	42821690	42579286	99.43	6.42	1	4
11	A12	Female	Fezzani	Nefzaoua	Nefzaoua, Jerid	Semi-dry	Mid-season	24416484	24267960	99.39	3.66	1	1
12	A13	Female	Hlwa	Nefzaoua	Nefzaoua	Semi-dry	Late	25823262	25565618	99	1	1	1
13	A14	Female	Rtotbayet Elmansoura	Nefzaoua	Nefzoua	Soft	Mid-season	35502604	35253416	99.3	3.14	1	5
14	A15	Female	Choddakh	Nefzaoua	Jerid, Nefzaoua	Semi-soft	Mid-season	26898204	26698842	99.26	1.97	1	4
15	A16	Female	Kenta	Jerid	Jerid, Nefzaoua, Gafsa	Dry	Late	24383188	24258690	99.49	3.66	1	1
16	A17	Female	Ammary	Nefzaoua	Nefzaoua, Jerid, Gafsa	Soft	Early	25920174	25675188	99.05	2.36	1	1
17	A19	Female	Rtob Houdh	Nefzaoua	Nefzaoua, Jerid	Soft	Mid-season	20652966	20479426	99.16	3.1	1	4
18	A20	Female	Choddakh Ben Jbir	Nefzaoua	Nefzoua	Semi-soft	Mid-season	23086476	22916144	99.26	3.46	1	4
19	A21	Female	Lagou	Jerid	Jerid, Nefzaoua	Soft	Early	32145186	31802428	98.93	4.82	1	4
20	A22	Female	Bidh Hamam	Nefzaoua	Nefzoua, Jerid	Soft	Mid-season	22796760	22542016	98.88	3.42	1	4
21	A23	Female	Hamra	Nefzaoua	Nefzaoua, Jerid	Semi-dry	Mid-season	34420606	34137768	99.18	5.16	1	1
22	A24	Female	Hissa	Nefzaoua	Nefzaoua, Jerid	Soft	Late	23213400	23013632	99.14	3.48	1	1
23	A25	Female	Dhahbi	Jerid	Jerid	Semi-soft	Late	22809114	22558064	98.9	3.42	1	1
24	A26	Female	Loghrabi	Jerid	Jerid	Semi-soft	Mid-season	23086494	22957172	99.44	3.46	1	4
25	A27	Female	Fermla	Nefzaoua	Nefzaoua	Semi-dry	Mid-season	27765038	27558538	99.26	4.16	1	1
26	A28	Female	Om Leghlez	Jerid	Jerid, Nefzaoua	Soft	Early	36276630	35999044	99.23	5.44	1	1
27	A30	Female	Rotbayet yagouta	Nefzaoua	Nefzaoua	Soft	Early	40344456	40028174	99.22	6.05	1	1
28	A31	Female	Mahmoudya	Jerid	Jerid	Soft	Mid-season	30978762	30806242	99.44	4.65	1	1
29	A32	Female	Kintichi	Jerid	Jerid	Dry	Late	21547682	21427828	99.44	3.23	1	1
30	A33	Female	Boumerzoug	Jerid	Jerid	Soft	Mid-season	20259944	20101462	99.22	3.04	1	6
31	A34	Female	Ksebba	Jerid	Jerid, Nefzaoua	Semi-dry	Late	25334658	25062406	98.93	3.8	1	1
32	A35	Female	Malti	Nefzaoua	Jerid	Soft	Early	29454552	29107956	98.82	4.42	1	1
33	A36	Female	Rotbayet Jeddi	Nefzaoua	Nefzaoua	Soft	Early	36672104	36384524	99.22	5.5	1	1
34	A37	Female	Tezerzayet Safra	Jerid	Jerid	Soft	Early	28946630	28743730	99.3	4.34	2	2
35	A38	Female	Tronja	Nefzaoua	Nefzoua, Jerid	Semi-dry	Late	32347172	32001278	98.93	4.85	1	1
36	A40	Female	Deglet Nour	Jerid	Nefzoua, Jerid	ND	ND	25886734	25564442	98.75	3.88	3	3
37	P001	Female	ND	Atilet	Atilet	ND	ND	23815142	23649284	99.3	3.57	1	4
38	P002	Male	ND	Atilet	Atilet	ND	ND	25646992	25446142	99.22	3.85	2	2
39	P003	Female	ND	Atilet	Atilet	ND	ND	29705262	29478676	99.24	4.46	2	2
40	P004	Female	ND	Atilet	Atilet	ND	ND	28747830	28418166	98.85	4.31	4	7
41	P005	Female	Alig	Atilet	All oasis	Semi dry	Late	24795284	24504068	98.83	3.72	1	8
42	P006	Female	ND	Atilet	Atilet	ND	ND	30790526	30539320	99.18	4.62	1	4
43	P007	Female	ND	Atilet	Atilet	ND	ND	42864898	42540168	99.24	6.43	1	1
44	P008	Female	ND	Atilet	Atilet	ND	ND	32890834	32654692	99.28	4.93	1	1
45	P009	Female	ND	Atilet	Atilet	ND	ND	23519536	23329640	99.19	3.53	3	3
46	P010	Female	ND	Atilet	Atilet	ND	ND	22967836	22804594	99.29	3.45	1	4
47	P011	Male	ND	Atilet	Atilet	ND	ND	32224074	31949618	99.15	4.83	3	3
48	P012	Female	Gosbi	Atilet	Atilet, Nefzoua, Jerid	Soft	Early	21798690	21248992	97.48	3.27	1	1
49	P013	Male	ND	Atilet	Atilet	ND	ND	33643666	33392754	99.25	5.05	1	1
50	P014	Male	ND	Atilet	Atilet	ND	ND	36584950	36293286	99.2	5.49	1	5
51	P016	Female	ND	Atilet	Atilet	ND	ND	26136678	25833826	98.84	3.92	3	3
52	P017	Female	ND	Atilet	Atilet	ND	ND	26849960	26522798	98.78	4.03	1	1
53	P018	Female	ND	Atilet	Atilet	ND	ND	28110696	27793526	98.87	4.22	1	1
54	P019	Female	ND	Atilet	Atilet	ND	ND	30400212	30096218	99	4.56	2	2
55	P020	Female	ND	Atilet	Atilet	ND	ND	25212158	24579638	97.49	3.78	3	3
56	P021	Female	ND	Atilet	Atilet	ND	ND	31385024	31045494	98.92	4.71	1	1
57	P022	Female	ND	Atilet	Atilet	ND	ND	27297686	27007504	98.94	4.09	2	2
58	P023	Female	Gosbi	Atilet	Atilet, Nefzoua, Jerid	Soft	Early	29921074	29599734	98.93	4.49	1	1
59	P024	Female	ND	Atilet	Atilet	ND	ND	31928010	31585168	98.93	4.79	1	1
60	P025	Female	ND	Atilet	Atilet	ND	ND	38079700	37807896	99.29	5.71	2	2
61	P026	Female	ND	Atilet	Atilet	ND	ND	33717260	33498598	99.35	5.06	3	3
62	P027	Male	ND	Atilet	Atilet	ND	ND	23837552	23557672	98.83	3.58	3	3
63	P029	Female	ND	Atilet	Atilet	ND	ND	28488598	28172864	98.89	4.27	1	1
64	P031	Female	ND	Atilet	Atilet	ND	ND	36229336	35812758	98.85	5.43	2	2
65	P032	Female	ND	Atilet	Atilet	ND	ND	24727062	24122918	97.56	3.71	1	1
66	P033	Female	ND	Atilet	Atilet	ND	ND	26071204	25799842	98.96	3.91	1	1
67	P034	Female	ND	Atilet	Atilet	ND	ND	37604856	37335056	99.28	5.64	1	1
68	P035	Female	ND	Atilet	Atilet	ND	ND	25747202	25072622	97.38	3.86	1	1
69	P036	Female	ND	Atilet	Atilet	ND	ND	25654834	24967190	97.32	3.85	2	2
70	P038	Female	ND	Atilet	Atilet	ND	ND	36193124	35908488	99.21	5.43	1	1
71	P039	Female	ND	Atilet	Atilet	ND	ND	40721104	40439774	99.31	6.11	1	1
72	P041	Female	ND	Atilet	Atilet	ND	ND	21041768	20894040	99.3	3.16	1	5
73	P042	Female	ND	Atilet	Atilet	ND	ND	37425364	37150004	99.26	5.61	3	3
74	P044	Female	ND	Atilet	Atilet	ND	ND	24854912	24277616	97.68	0.88	5	1
75	P046	Female	Ghars Souf	Atilet	Atilet, Nefzoua, Jerid	Soft	Mid-season	26016596	25698260	98.78	3.9	2	2
76	P047	Male	ND	Atilet	Atilet	ND	ND	35557214	35256882	99.16	5.33	3	3
77	P048	Male	ND	Atilet	Atilet	ND	ND	30903046	30561818	98.9	4.64	1	1
78	P049	Female	ND	Atilet	Atilet	ND	ND	26873490	26583470	98.92	4.03	2	2
79	P052	Female	ND	Atilet	Atilet	ND	ND	32737748	32472418	99.19	4.91	1	1
80	P053	Male	ND	Atilet	Atilet	ND	ND	29160234	28849656	98.93	4.37	1	4
81	P057	Male	ND	Atilet	Atilet	ND	ND	14181738	14079506	99.28	2.13	3	3
82	P058	Male	ND	Atilet	Atilet	ND	ND	25328590	24625436	97.22	3.8	1	1
83	P061	Female	ND	Atilet	Atilet	ND	ND	13298696	13207300	99.31	1.99	6	1
84	P062	Male	ND	Atilet	Atilet	ND	ND	25005718	24812672	99.23	1.11	7	3
85	P063	Male	ND	Atilet	Atilet	ND	ND	23233906	23060302	99.25	1.16	6	1
86	P064	Male	ND	Atilet	Atilet	ND	ND	23532452	23342974	99.19	2.52	3	3
87	P066	Male	ND	Atilet	Atilet	ND	ND	23310662	23136658	99.25	1.05	3	3
88	P069	Male	ND	Atilet	Atilet	ND	ND	23598646	23357734	98.98	1.5	3	3
89	P070	Male	ND	Atilet	Atilet	ND	ND	24520986	24316826	99.17	1.96	1	4
90	P071	Male	ND	Atilet	Atilet	ND	ND	23483590	23272804	99.1	1.27	1	9
91	P073	Male	ND	Atilet	Atilet	ND	ND	14672976	14571634	99.31	2.2	3	3
92	P074	Male	ND	Atilet	Atilet	ND	ND	25187112	24468972	97.15	3.78	3	3
93	P075	Male	ND	Atilet	Atilet	ND	ND	22812650	22203902	97.33	3.42	3	3
94	P076	Male	ND	Atilet	Atilet	ND	ND	23833248	23673698	99.33	1.59	1	4
95	P077	Male	ND	Atilet	Atilet	ND	ND	15070588	14961730	99.28	2.26	3	3
96	P078	Female	ND	Atilet	Atilet	ND	ND	23101382	22941558	99.31	2.28	1	1
97	P079	Male	ND	Atilet	Atilet	ND	ND	13270198	13158672	99.16	1.99	3	3
98	P080	Male	ND	Atilet	Atilet	ND	ND	24449548	24249366	99.18	2.61	3	3
99	P082	Female	ND	Atilet	Atilet	ND	ND	23904040	23696482	99.13	1.37	1	4
100	P091	Male	ND	Atilet	Atilet	ND	ND	24309960	24028940	98.84	3.65	3	3
101	P092	Male	ND	Atilet	Atilet	ND	ND	21876370	21753834	99.44	2.34	6	10
102	P093	Male	ND	Atilet	Atilet	ND	ND	22008918	21496774	97.67	3.3	1	1
103	P094	Female	Gosbi	Atilet	Atilet, Nefzaoua, Jerid	Soft	Early	33367720	33112674	99.24	5.01	1	1
104	P095	Female	Khwat Alig	Atilet	Atilet, Nefzaoua, Jerid	ND	ND	22528898	22289984	98.94	3.38	1	4
105	P096	Female	ND	Atilet	Atilet	ND	ND	27124458	26803494	98.82	4.07	1	1
106	P097	Female	ND	Atilet	Atilet	ND	ND	17968072	17507286	97.44	2.7	3	3
107	P098	Female	Gosbi	Atilet	Atilet, Nefzaoua, Jerid	Soft	Early	28049596	27744452	98.91	4.21	1	1
108	P099	Female	ND	Atilet	Atilet	ND	ND	41162984	40833234	99.2	6.17	2	2
109	P100	Male	ND	Atilet	Atilet	ND	ND	26414454	26136564	98.95	3.96	3	3
110	P101	Female	ND	Atilet	Atilet	ND	ND	21836258	21241478	97.28	3.28	1	1
111	P102	Male	ND	Atilet	Atilet	ND	ND	23390972	23155228	98.99	2.35	1	1
112	P105	Female	ND	Atilet	Atilet	ND	ND	39821968	39512300	99.22	5.97	1	4
113	P106	Female	Besser Helou	Atilet	All oasis	Dry	Mid-season	23585040	23027170	97.63	3.54	3	3
114	P107	Female	Alig	Atilet	All oasis	Semi dry	Late	27071260	26758486	98.84	4.06	1	4
115	P108	Female	Gosbi	Atilet	Atilet, Nefzaoua, Jerid	Soft	Early	30814090	30491954	98.95	4.62	1	1
116	P109	Female	ND	Atilet	Atilet	ND	ND	31179020	30826384	98.87	4.68	3	3
117	P111	Male	ND	Atilet	Atilet	Semi dry	Late	23352442	23200920	99.35	1.23	1	1
118	P112	Female	ND	Atilet	Atilet	ND	ND	22152434	21584672	97.44	3.32	3	3
119	P114	Female	ND	Atilet	Atilet	ND	ND	23430464	23279118	99.35	1.03	1	1
120	P115	Female	Alig	Atilet	All oasis	Semi dry	Late	23431208	23281210	99.36	2.29	1	4
121	P116	Female	Besser Helou	Atilet	Atilet	Dry	Mid-season	16344766	16240374	99.36	2.45	6	1
122	P117	Female	Gosbi	Atilet	Atilet, Nefzaoua, Jerid	Soft	Early	22874236	22711806	99.29	2.29	1	1
123	P119	Female	Alig	Atilet	All oasis	Semi dry	Late	22940648	22781878	99.31	1.09	6	11
124	P125	Female	ND	Atilet	Atilet	ND	ND	22688796	22540154	99.34	1.05	1	12
125	P127	Female	Ghars souf	Atilet	Atilet	ND	ND	26500150	26319958	99.32	1.71	2	2
126	P128	Female	ND	Atilet	Atilet	ND	ND	19324778	19181866	99.26	2.9	7	3
127	P130	Male	ND	Atilet	Atilet	ND	ND	18276120	18141168	99.26	2.74	3	13
128	P132	Female	ND	Atilet	Atilet	ND	ND	19294714	19147430	99.24	2.89	1	4
129	P133	Female	ND	Atilet	Atilet	ND	ND	17120536	16994830	99.27	2.57	3	3
130	P139	Male	ND	Atilet	Atilet	ND	ND	14003432	13906132	99.31	2.1	7	3
131	P141	Female	ND	Atilet	Atilet	ND	ND	24112996	23920992	99.2	1.23	3	3
132	P143	Male	ND	Nefzaoua	Nefzaoua	ND	ND	23576644	23394936	99.23	1.31	3	3
133	P146	Female	Tekermest	Jerid	Jerid	Soft	Mid-season	16196074	16052674	99.11	2.43	2	2
134	P147	Female	Karkoubya	Nefzaoua	Nefzoua	Soft	Mid-season	23400196	23207168	99.18	2.47	6	4
135	P148	Female	Mnakher	Jerid	Jerid	SemiDry	Late	15970044	15861020	99.32	2.4	1	14
136	P149	Female	Gondi	Jerid	Jerid, Nefzaoua	SemiDry	Mid-season	23262856	23096530	99.29	3.49	1	1
137	P150	Female	Khwat Alig	Jerid	Jerid, Nefzaoua	SemiDry	Late	26191070	25996064	99.26	2.79	1	4
138	P152	Female	ND	Atilet	Atilet	ND	ND	21060496	20897810	99.23	3.16	8	2
139	P155	Female	Alig	Atilet	All oasis	Semi dry	Late	17050432	16938426	99.34	2.56	6	4
140	P156	Female	ND	Atilet	Atilet	ND	ND	15280296	15174038	99.3	2.29	3	3
141	P159	Female	ND	Atilet	Atilet	ND	ND	23540706	23375224	99.3	1.27	6	1
142	P160	Female	ND	Atilet	Atilet	ND	ND	23488984	23328972	99.32	2.5	6	1
143	P161	Female	ND	Atilet	Atilet	ND	ND	23540728	23376904	99.3	1.26	6	1
144	P162	Female	Gosbi	Atilet	Atilet	Soft	Early	17162562	17042654	99.3	2.57	6	1
145	P163	Female	ND	Atilet	Atilet	ND	ND	23187594	23023968	99.29	2.32	6	1
146	P164	Female	ND	Atilet	Atilet	ND	ND	23795324	23576648	99.08	2.18	6	1
147	P166	Female	ND	Atilet	Atilet	ND	ND	18712498	18565388	99.21	2.81	1	1
148	P167	Female	Gosbi	Atilet	Atilet, Nefzaoua, Jerid	Soft	Early	23958736	23775520	99.24	2.38	6	1
149	P168	Female	Besser Helou	Atilet	All oasis	Dry	Mid-season	16048218	15936994	99.31	2.41	1	1
150	P169	Female	ND	Atilet	Atilet	ND	ND	25011112	24821778	99.24	1.12	6	4
151	P170	Female	ND	Atilet	Atilet	ND	ND	24193424	23987316	99.15	1.36	2	2
152	P171	Female	ND	Atilet	Atilet	ND	ND	24586956	24359370	99.07	1.7	1	1
153	P172	Female	ND	Atilet	Atilet	ND	ND	23426864	23179862	98.95	1.07	3	3
154	P174	Female	ND	Atilet	Atilet	ND	ND	25053350	24884964	99.33	2.65	1	1
155	P175	Female	ND	Atilet	Atilet	ND	ND	23960550	23787186	99.28	2.18	6	1
156	P176	Female	ND	Atilet	Atilet	ND	ND	23236198	23072578	99.3	2.25	6	1
157	P177	Female	ND	Atilet	Atilet	ND	ND	23587930	23440556	99.38	2.13	6	1
158	P178	Female	ND	Atilet	Atilet	ND	ND	23363502	23192562	99.27	1.38	6	1
159	P179	Female	ND	Atilet	Atilet	ND	ND	17416808	17300656	99.33	2.61	8	2
160	P180	Female	ND	Atilet	Atilet	ND	ND	26967476	26762788	99.24	2.86	1	1
161	P181	Female	Gosbi	Atilet	Atilet	ND	ND	20816056	20639662	99.15	3.12	1	1
162	P182	Male	ND	Atilet	Atilet	ND	ND	18210656	18078544	99.27	2.73	6	4
163	P184	Male	ND	Nefzaoua	Nefzaoua	ND	ND	17612624	17492272	99.32	2.64	3	3
164	P185	Female	ND	Nefzaoua	Nefzaoua	ND	Mid-season	23683042	23514876	99.29	2.4	7	3
165	P186	Female	Chbihet Gosbi	Nefzaoua	Nefzaoua	Soft	Mid-season	17370264	17250698	99.31	2.61	3	3
166	P188	Female	ND	Nefzaoua	Nefzaoua	ND	Late	23108844	22951950	99.32	2.31	7	3
167	P189	Female	ND	Nefzaoua	Nefzaoua	ND	Late	14682254	14578484	99.29	2.2	3	3
168	P190	Female	Barhi	Nefzaoua	ND	Soft	Mid-season	23506616	23347884	99.32	2.14	6	1
169	P192	Female	Gosbi	Nefzaoua	Atilet, Nefzaoua, Jerid	Soft	Early	16611166	16497186	99.31	2.49	1	1
170	P194	Female	ND	Nefzaoua	Nefzaoua	ND	Mid-season	23975310	23802812	99.28	1.37	2	2
171	P197	Male	ND	Nefzaoua	Nefzaoua	ND	ND	23413738	22845202	97.57	3.51	9	3
